# Supplementary material for: Invasive Fungal Infection Caused by Magnusiomyces capitatus in an Immunocompromised Pediatric Patient with Acute Lymphoblastic Leukemia in Mexico City: A Case Report
Source: J Fungi (Basel). 2022 Aug 15;8(8):851. doi: 10.3390/jof8080851 (PMC9410127; doi:10.3390/jof8080851)
Supplement: Supplementary file 1 [file jof-08-00851-s001.zip]

Archive with 1 entries (1 files):
- jof-1835709-supplementary.pdf
